# Supplementary material for: MoFap7, a ribosome assembly factor, is required for fungal development and plant colonization of Magnaporthe oryzae
Source: Virulence. 2019 Dec 9;10(1):1047–63. doi: 10.1080/21505594.2019.1697123 (PMC6930019; doi:10.1080/21505594.2019.1697123)
Supplement: Supplemental Material [file kvir-10-01-1697123-s001.zip]

Archive with 13 entries (13 files):
- Fig-S1.jpg
- Fig-S2.jpg
- Fig-S3.jpg
- Fig-S4.jpg
- Fig-S5.jpg
- Fig-S6.jpg
- Fig-S7.jpg
- Fig-S8.jpg
- suppl files caption.docx
- Table S1.docx
- Table S2.docx
- Table S3  Primers in this study.docx
- Table S4  HiTAIL-PCR.docx
